# Supplementary material for: Drug screening in human physiologic medium identifies uric acid as an inhibitor of rigosertib efficacy
Source: JCI Insight. 2024 May 30;9(13):e174329. doi: 10.1172/jci.insight.174329 (PMC11383364; doi:10.1172/jci.insight.174329)
Supplement: Supporting data values [file jciinsight-9-174329-s027.xlsx]

## Sheet: Figures 1a & 1b
Item_Name	percentDiffAUC	Pathway	Approved_Breast_Cancer	Trials	FDA approved
Rigosertib	-0.466702	CellCycle	Y	Y	N
Docetaxel	-0.427309	Cytoskeleton	Y	Y	Y
Olaparib	-0.290547	Mitochondria	Y	Y	Y
Gemcitabine	-0.2846	DNADamage	Y	Y	Y
Vinblastine	-0.271661	Cytoskeleton	Y	Y	Y
Doxorubicin	-0.243504	DNADamage	Y	Y	Y
Epirubicin_HCl	-0.234649	DNADamage	Y	Y	N
Gemcitabine	-0.207707	Nucleotide Metabolism	Y	Y	Y
Olaparib	-0.196802	DNADamage	Y	Y	N
Methotrexate	-0.0717368	Nucleotide Metabolism	Y	Y	Y
Lapatinib_Ditosylate	-0.0585507	Protein Tyrosine Kinase	Y	Y	Y
Tamoxifen_Citrate	-0.04181	Hormone	Y	Y	Y
Anastrozole	-0.0132847	Other Metabolism	Y	Y	Y
5_Fluorouracil	0.00782228	Nucleotide Metabolism	Y	Y	Y
Toremifene_Citrate	0.0231425	Hormone	Y	Y	Y
Lometrexol	-0.680354	Nucleotide Metabolism	N	Y	Y
Triptolide	-0.669815	Proteotoxic	N	Y	N
PF3758309	-0.626866	Cytoskeleton	N	Y	N
Azathioprine	-0.506016	Immunology	N	Y	Y
Idarubicin_HCl	-0.493165	DNADamage	N	Y	Y
Epothilone_B	-0.491408	Cytoskeleton	N	Y	Y
Topotecan_HCl	-0.487198	DNADamage	N	Y	Y
Paclitaxel	-0.451422	Cytoskeleton	N	Y	Y
Ispinesib	-0.433811	Cytoskeleton	N	Y	N
Mercaptopurine	-0.433665	DNADamage	N	Y	Y
Teniposide	-0.427313	DNADamage	N	Y	Y
SB_743921	-0.421258	Cytoskeleton	N	Y	N
Diphenyleneiodonium_chloride	-0.420177	Redox Homeostasis	N	N	N
Oligomycin_A	-0.410108	Mitochondria	N	N	N
Vinorelbine_Tartrate	-0.410058	Cytoskeleton	N	Y	Y
6_Thioguanine	-0.379245	Nucleotide Metabolism	N	Y	Y
Bleomycin_sulfate	-0.376662	DNADamage	N	Y	Y
AMG_900	-0.35092	CellCycle	N	Y	N
Pyrvinium_pamoate	-0.345218	Hormone	N	Y	Y
FK_866	-0.328068	Other Metabolism	N	N	N
Mitoxantrone_HCl	-0.327414	Other Metabolism	N	Y	N
Epothilone_A	-0.325671	Cytoskeleton	N	N	N
Thapsigargin	-0.319264	Autophagy/ER Stress	N	N	N
Disulfiram	-0.319258	Lipid Metabolism	N	Y	Y
Ganetespib	-0.31761	Proteotoxic	N	Y	N
6_Mercaptopurine	-0.317057	Nucleotide Metabolism	N	Y	Y
17DMAG_HCl	-0.307605	Proteotoxic	N	N	N
Romidepsin	-0.305213	Epigenetics	N	Y	Y
AUY922	-0.299731	Proteotoxic	N	Y	N
Bortezomib	-0.298036	Proteotoxic	N	Y	Y
HSP990	-0.288462	Proteotoxic	N	Y	N
PUH71	-0.28442	Proteotoxic	N	Y	N
17AAG	-0.275739	Proteotoxic	N	Y	N
Toyocamycin	-0.270958	Lipid Metabolism	N	N	N
CX6258_HCl	-0.268456	JAK/STAT	N	N	N
Daunorubicin_HCl	-0.267521	DNADamage	N	Y	N
BIIB021	-0.261999	Proteotoxic	N	Y	N
CPI203	-0.25846	Epigenetics	N	N	N
Decitabine	-0.253675	Epigenetics	N	Y	Y
Ro3280	-0.24438	CellCycle	N	N	N
SNS314_Mesylate	-0.244084	CellCycle	N	N	N
GSK923295	-0.239016	Cytoskeleton	N	N	Y
Mitoxantrone	-0.236711	DNADamage	N	Y	Y
Rotenone	-0.230306	Mitochondria	N	N	N
BI_2536	-0.230132	CellCycle	N	Y	N
JNJ_26854165	-0.226025	Others	N	Y	N
Elesclomol	-0.22523	Proteotoxic	N	Y	N
Etoposide	-0.224418	DNADamage	N	Y	Y
Disulfiram	-0.222494	Others	N	Y	Y
AZ628	-0.222474	MAPK	N	N	N
Tipifarnib	-0.217074	Other Metabolism	N	Y	N
Barasertib	-0.205708	CellCycle	N	N	N
GSK461364	-0.205469	CellCycle	N	Y	N
Elesclomol	-0.200808	Redox Homeostasis	N	N	N
JNJ26481585	-0.19697	Epigenetics	N	Y	N
CH5138303	-0.19243	Proteotoxic	N	N	N
Clofarabine	-0.186339	DNADamage	N	Y	Y
PHA793887	-0.185368	CellCycle	N	Y	N
Ethidium_Bromide	-0.184668	Mitochondria	N	N	N
Piperlongumine	-0.181326	Redox Homeostasis	N	N	N
GSK1120212	-0.181208	MAPK	N	Y	N
Voreloxin	-0.180078	DNADamage	N	Y	N
Danusertib	-0.172975	CellCycle	N	Y	N
Nocodazole	-0.171924	Cytoskeleton	N	N	N
Fludarabine_Phosphate	-0.169231	DNADamage	N	Y	Y
BI6727	-0.168465	CellCycle	N	Y	N
AEM1	-0.167485	Redox Homeostasis	N	N	N
Vincristine	-0.167095	Cytoskeleton	N	Y	Y
17_AAG	-0.163061	Autophagy/ER Stress	N	Y	N
Azaserine	-0.162154	Redox Homeostasis	N	N	N
PF562271	-0.161629	Protein Tyrosine Kinase	N	N	N
AR42	-0.152209	Epigenetics	N	N	N
CYT997	-0.151083	Cytoskeleton	N	Y	N
CD_437	-0.150462	Hormone	N	N	N
VX680	-0.149267	CellCycle	N	Y	N
Rucaparib	-0.143403	DNADamage	N	N	Y
Cladribine	-0.140299	DNADamage	N	Y	Y
Azacitidine	-0.13804	Epigenetics	N	Y	Y
CEP33779	-0.137144	JAK/STAT	N	N	N
MLN8237	-0.135282	CellCycle	N	Y	N
Cyclosporin_A	-0.133353	Immunology	N	Y	N
KX2391	-0.131247	Protein Tyrosine Kinase	N	N	N
JNK_Inhibitor_IX	-0.130926	MAPK	N	N	N
Belinostat	-0.130472	Epigenetics	N	Y	Y
PAC1	-0.129109	Apoptosis	N	Y	N
TAK733	-0.128997	MAPK	N	Y	N
NMSP937	-0.128135	CellCycle	N	N	N
FCCP	-0.126358	Mitochondria	N	N	N
STF_31	-0.124362	Other Metabolism	N	N	N
GSK2126458	-0.123706	PI3K/AKT/mTOR	N	Y	N
MLN2238	-0.122253	Proteotoxic	N	Y	N
Irinotecan	-0.122116	DNADamage	N	Y	Y
VER50589	-0.122057	Proteotoxic	N	N	N
Simvastatin	-0.121399	Other Metabolism	N	Y	Y
Itraconazole	-0.120373	Others	N	Y	Y
2Methoxyestradiol	-0.119645	Cytoskeleton	N	Y	N
Triciribine	-0.117402	DNADamage	N	Y	N
Crenolanib	-0.116359	Protein Tyrosine Kinase	N	Y	N
PD_0332991	-0.114357	CellCycle	N	Y	N
AT7519	-0.112296	CellCycle	N	Y	N
Cladribine	-0.11117	Nucleotide Metabolism	N	Y	Y
TG101348	-0.107198	JAK/STAT	N	Y	N
AT9283	-0.105736	CellCycle	N	Y	N
SGI1776_free_base	-0.104839	JAK/STAT	N	N	N
Auranofin	-0.103403	Redox Homeostasis	N	Y	Y
PHA665752	-0.101065	Protein Tyrosine Kinase	N	N	N
Irinotecan_HCl_Trihydrate	-0.100656	DNADamage	N	Y	N
Sabutoclax	-0.0993789	Apoptosis	N	N	N
Refametinib	-0.099358	MAPK	N	Y	N
Xanthohumol	-0.0985668	Autophagy/ER Stress	N	Y	N
SU11274	-0.0977333	Protein Tyrosine Kinase	N	N	N
Dacomitinib	-0.0971482	Protein Tyrosine Kinase	N	Y	Y
Cerulenin	-0.0961098	Lipid Metabolism	N	N	N
GSK650394	-0.0942408	PI3K/AKT/mTOR	N	N	N
Dacarbazine	-0.0940263	DNADamage	N	Y	Y
Trichostatin_A	-0.0923535	Epigenetics	N	Y	N
Fedratinib	-0.0915493	Other Metabolism	N	Y	Y
BX795	-0.0908507	PI3K/AKT/mTOR	N	N	N
CJ_13610	-0.0907357	Lipid Metabolism	N	N	N
PIK75	-0.0904419	PI3K/AKT/mTOR	N	N	N
PD0325901	-0.0894364	MAPK	N	Y	N
Raltitrexed	-0.0890659	DNADamage	N	Y	N
XMD892	-0.0878853	MAPK	N	N	N
PIK93	-0.0878842	PI3K/AKT/mTOR	N	N	N
Gossypol	-0.087757	Other Metabolism	N	Y	N
Obatoclax_mesylate	-0.0847234	Apoptosis	N	N	N
Abitrexate	-0.0843905	Other Metabolism	N	N	Y
DCC2036	-0.0843034	Protein Tyrosine Kinase	N	Y	N
Fluvastatin_sodium	-0.0840314	Other Metabolism	N	Y	Y
Mycophenolic_Acid	-0.083983	Nucleotide Metabolism	N	Y	N
Ketoconazole	-0.0821552	Other Metabolism	N	Y	Y
HS173	-0.0807018	PI3K/AKT/mTOR	N	N	N
SRT1720	-0.0802958	Epigenetics	N	N	N
Digitoxin	-0.0801118	Other Metabolism	N	Y	Y
AGI_6780	-0.0800707	Other Metabolism	N	N	N
AZD1480	-0.0788585	JAK/STAT	N	N	N
ARQ_621	-0.077823	Cytoskeleton	N	Y	N
Deltarasin	-0.0763209	Others	N	N	N
VS5584	-0.0754282	PI3K/AKT/mTOR	N	Y	N
SB_525334	-0.0748595	Others	N	N	N
ML_240	-0.0747431	Autophagy/ER Stress	N	N	N
968	-0.0736381	Other Metabolism	N	Y	N
C_75	-0.0716732	Lipid Metabolism	N	N	N
Ruxolitinib	-0.0712549	JAK/STAT	N	Y	Y
Doxercalciferol	-0.0710429	Others	N	Y	Y
LDE225	-0.0700025	Others	N	Y	N
ESI09	-0.0663572	Others	N	N	N
Rottlerin	-0.0648757	Mitochondria	N	N	N
Tunicamycin	-0.0639269	Autophagy/ER Stress	N	N	N
ABT751	-0.0634686	Cytoskeleton	N	Y	N
Brequinar	-0.0611433	Nucleotide Metabolism	N	Y	N
BMS536924	-0.0606962	Protein Tyrosine Kinase	N	N	N
Antimycin_A	-0.0604943	Mitochondria	N	Y	N
AG14361	-0.0591108	DNADamage	N	N	N
Imatinib	-0.0586748	Protein Tyrosine Kinase	N	Y	Y
PEITC	-0.0580254	Redox Homeostasis	N	Y	N
Ezetimibe	-0.0576631	Other Metabolism	N	Y	Y
Crizotinib	-0.0574334	Protein Tyrosine Kinase	N	Y	Y
Streptozotocin	-0.0558838	Others	N	Y	N
Eeyarestatin_I	-0.0538462	Autophagy/ER Stress	N	N	N
Lapatinib	-0.0533248	Protein Tyrosine Kinase	N	Y	Y
Chloroambucil	-0.0531544	DNADamage	N	Y	N
GSK2656157	-0.0520317	Autophagy/ER Stress	N	N	N
Geldanamycin	-0.0519922	Proteotoxic	N	N	N
Tolcapone	-0.0518034	Hormone	N	Y	Y
Regorafenib	-0.0508348	Protein Tyrosine Kinase	N	Y	Y
KU60019	-0.0504271	DNADamage	N	Y	N
Mycophenolic	-0.0501328	Immunology	N	Y	Y
TC_G_1005	-0.0498586	Other Metabolism	N	N	N
Fludarabine	-0.0485804	Nucleotide Metabolism	N	Y	Y
GSK2334470	-0.0482955	PI3K/AKT/mTOR	N	N	N
PF3845	-0.0476915	Other Metabolism	N	N	N
Isotretinoin	-0.0473934	Hormone	N	Y	Y
ABT_737	-0.0466872	Mitochondria	N	Y	N
BMS_794833	-0.0464561	Protein Tyrosine Kinase	N	Y	N
Canagliflozin	-0.0455913	Other Metabolism	N	Y	Y
Vatalanib_2HCl	-0.0455641	Protein Tyrosine Kinase	N	Y	N
Bendamustine_HCL	-0.0452261	DNADamage	N	Y	Y
AZ_3146	-0.0450194	Cytoskeleton	N	N	N
Mycophenolate_mofetil	-0.0449984	Other Metabolism	N	Y	Y
Tubacin	-0.0442638	Epigenetics	N	N	N
Sulforaphane	-0.0436623	Redox Homeostasis	N	Y	N
SB590885	-0.0431825	MAPK	N	N	N
Tandutinib	-0.041819	Protein Tyrosine Kinase	N	Y	N
GDC0941	-0.0406677	PI3K/AKT/mTOR	N	Y	N
Sirtinol	-0.0403555	Epigenetics	N	N	N
Plumbagin	-0.0403522	Redox Homeostasis	N	N	N
BIRB_796	-0.0395129	MAPK	N	Y	N
SNS032	-0.0382874	CellCycle	N	Y	N
6_Aminonicotinamide	-0.0376712	Other Metabolism	N	Y	N
Imatinib_Mesylate	-0.0371366	Protein Tyrosine Kinase	N	Y	Y
Menadione	-0.036271	Redox Homeostasis	N	N	Y
Vandetanib	-0.0362381	Protein Tyrosine Kinase	N	Y	Y
CH5132799	-0.0358587	PI3K/AKT/mTOR	N	N	Y
PF_573228	-0.0352673	Protein Tyrosine Kinase	N	N	N
ML323	-0.0349727	Others	N	N	N
Carmofur	-0.0338652	DNADamage	N	N	N
AZD6244	-0.0335031	MAPK	N	Y	N
Masitinib	-0.032915	Protein Tyrosine Kinase	N	Y	N
CHR_2797	-0.0326899	Other Metabolism	N	Y	N
Mitotane	-0.0324441	Other Metabolism	N	Y	Y
STF62247	-0.0321511	Others	N	N	N
LDC000067	-0.0321036	CellCycle	N	N	N
Nilotinib	-0.0315695	Protein Tyrosine Kinase	N	Y	Y
Fenretinide	-0.0314498	Hormone	N	Y	N
AEE788	-0.0312966	Protein Tyrosine Kinase	N	Y	N
Gossypol	-0.0292033	Other Metabolism	N	Y	N
Erastin	-0.029115	Redox Homeostasis	N	N	Y
AZD8055	-0.028786	PI3K/AKT/mTOR	N	Y	N
Bexarotene	-0.0287271	Others	N	Y	Y
ENMD2076	-0.0284073	CellCycle	N	Y	N
Fatostatin_A	-0.0280957	Lipid Metabolism	N	N	N
AZD7762	-0.0268373	CellCycle	N	N	N
Brivanib	-0.02589	Protein Tyrosine Kinase	N	Y	N
Flavopiridol	-0.025641	CellCycle	N	Y	N
NU7441	-0.025347	DNADamage	N	N	N
MI2	-0.0244871	Others	N	N	N
STF_083010	-0.0244194	Lipid Metabolism	N	N	N
Oxaliplatin	-0.0243831	DNADamage	N	Y	Y
Ftorafur	-0.0236869	DNADamage	N	Y	N
Dorsomorphin	-0.0235192	Other Metabolism	N	N	N
Entinostat	-0.0220538	Epigenetics	N	Y	N
Ku0063794	-0.0220497	PI3K/AKT/mTOR	N	N	N
BKM120	-0.0213675	PI3K/AKT/mTOR	N	Y	N
Gefitinib	-0.0210315	Protein Tyrosine Kinase	N	Y	Y
Torin_2	-0.0202068	PI3K/AKT/mTOR	N	N	N
Aprepitant	-0.0200211	Others	N	Y	Y
BMS_777607	-0.019871	Protein Tyrosine Kinase	N	Y	N
Artesunate	-0.0187211	Redox Homeostasis	N	Y	Y
KRas_G12C_inhibitor_9	-0.017437	Others	N	Y	N
ML309	-0.0166496	Other Metabolism	N	N	N
MLN9708	-0.014838	Proteotoxic	N	Y	N
3PO	-0.0134124	Other Metabolism	N	N	N
INH6	-0.0132031	Cytoskeleton	N	Y	N
Roscovitine	-0.0129179	CellCycle	N	Y	N
ABT263	-0.0113385	Apoptosis	N	Y	N
Resveratrol	-0.0111454	Mitochondria	N	Y	N
JNJ7706621	-0.0101083	CellCycle	N	N	N
SRuxolitinib	-0.0091358	JAK/STAT	N	N	N
XAV939	-0.00881881	Others	N	N	N
Celecoxib	-0.00605602	Hormone	N	Y	Y
OSI420	-0.00552666	Protein Tyrosine Kinase	N	N	N
Avasimibe	-0.00522648	Lipid Metabolism	N	N	N
Axitinib	-0.00397675	Protein Tyrosine Kinase	N	Y	Y
Dovitinib	-0.00391181	Protein Tyrosine Kinase	N	Y	N
SB_216763	-0.00390829	PI3K/AKT/mTOR	N	N	N
NPP	-0.00372376	Redox Homeostasis	N	N	N
Quizartinib	-0.00334076	Protein Tyrosine Kinase	N	Y	N
Fludarabine	-0.00269461	DNADamage	N	Y	Y
PTC209_HBr	-0.00202429	Others	N	N	N
Tie2_kinase_inhibitor	-0.00193892	Protein Tyrosine Kinase	N	Y	N
LCS_1	-0.00183824	Redox Homeostasis	N	N	N
Erlotinib_HCl	-0.00148943	Protein Tyrosine Kinase	N	Y	N
Ro_48_8071	-0.000969932	Lipid Metabolism	N	N	N
Palomid_529	-0.000773794	PI3K/AKT/mTOR	N	Y	N
ABT_263	-0.000577367	Mitochondria	N	Y	N
MK1775	0.000372578	CellCycle	N	Y	N
beta_Lapachone	0.000970246	Redox Homeostasis	N	Y	N
BV6	0.00103093	Apoptosis	N	N	N
GF109203X	0.00140213	Others	N	N	N
SB939	0.00470035	Epigenetics	N	Y	N
TMP269	0.00481134	Epigenetics	N	N	N
YH239EE	0.00502008	Others	N	N	N
Fluoxetine	0.00517598	Other Metabolism	N	Y	Y
INK_128	0.00531263	PI3K/AKT/mTOR	N	N	N
Mocetinostat	0.00546448	Epigenetics	N	Y	N
GPP_78	0.00587084	Other Metabolism	N	N	N
Medroxyprogesterone_acetate	0.00645661	Hormone	N	Y	Y
PCI24781	0.00730816	Epigenetics	N	Y	N
CX4945	0.00752634	Others	N	Y	N
WYE354	0.00775194	PI3K/AKT/mTOR	N	N	N
BAY_117082	0.00813772	Others	N	N	N
VAS2870	0.00823148	Redox Homeostasis	N	N	N
MK2206_2HCl	0.00884222	PI3K/AKT/mTOR	N	Y	N
Linifanib	0.00938478	Protein Tyrosine Kinase	N	Y	N
Cediranib	0.0100217	Protein Tyrosine Kinase	N	Y	N
PF543	0.0104776	Others	N	N	N
Amuvatinib	0.0105725	Protein Tyrosine Kinase	N	Y	N
LY2603618	0.0126836	CellCycle	N	Y	N
GW3965_HCl	0.0128334	Others	N	N	N
TW37	0.0139701	Apoptosis	N	N	N
Adrucil	0.0157748	DNADamage	N	Y	Y
Actinonin	0.0168258	Mitochondria	N	N	N
PD173074	0.0169107	Protein Tyrosine Kinase	N	N	N
INH1	0.0171248	Cytoskeleton	N	Y	N
ZSTK474	0.0178852	PI3K/AKT/mTOR	N	Y	N
ABT737	0.0187517	Apoptosis	N	Y	N
AZD9291	0.0189742	Protein Tyrosine Kinase	N	Y	N
Linsitinib	0.0192813	Protein Tyrosine Kinase	N	Y	N
Nutlin3b	0.0202948	Others	N	N	N
Telintra	0.0203171	Redox Homeostasis	N	Y	N
HO3867	0.0203715	JAK/STAT	N	N	N
Triclosan	0.0204333	Lipid Metabolism	N	Y	Y
NVPBSK805_2HCl	0.0204447	JAK/STAT	N	N	N
SF1670	0.0211197	Others	N	N	N
Telatinib	0.0215736	Protein Tyrosine Kinase	N	Y	N
Deforolimus	0.0218454	PI3K/AKT/mTOR	N	Y	N
Oleylethanolamide	0.0218487	Lipid Metabolism	N	N	N
Sorafenib	0.022055	MAPK	N	Y	Y
Fingolimod	0.0222779	Hormone	N	Y	Y
Evista	0.0247615	Hormone	N	Y	Y
Cyclopentenyl_cytosine	0.0258141	Nucleotide Metabolism	N	Y	N
Dipyridamole	0.0265655	Hormone	N	Y	Y
Afatinib	0.0293017	Protein Tyrosine Kinase	N	Y	Y
Sunitinib_Malate	0.0301787	Protein Tyrosine Kinase	N	Y	Y
PX_12	0.0304654	Redox Homeostasis	N	Y	N
SH454	0.0305588	JAK/STAT	N	N	N
PI103	0.0317899	PI3K/AKT/mTOR	N	N	N
WZ4002	0.032275	Protein Tyrosine Kinase	N	N	N
BIBF1120	0.0326087	Protein Tyrosine Kinase	N	Y	N
BMS599626	0.0334412	Protein Tyrosine Kinase	N	Y	N
_Epigallocatechin_gallate	0.0345912	Other Metabolism	N	Y	N
Mefloquine	0.0346696	Autophagy/ER Stress	N	Y	Y
Celecoxib	0.0369136	Others	N	Y	Y
GSK2606414	0.0403481	Proteotoxic	N	N	N
CI1040	0.0407569	MAPK	N	Y	N
EGCG	0.0419282	Other Metabolism	N	Y	N
Fingolimod	0.0420936	Others	N	Y	Y
GSK690693	0.0421977	PI3K/AKT/mTOR	N	Y	N
KU55933	0.0423708	DNADamage	N	N	N
Pelitinib	0.0426647	Protein Tyrosine Kinase	N	Y	N
SB3CT	0.0458273	Others	N	N	N
Vorinostat	0.0470046	Epigenetics	N	Y	Y
CGP_37157	0.0472879	Other Metabolism	N	N	N
E7080	0.0516934	Protein Tyrosine Kinase	N	Y	N
4mu8C	0.05182	Lipid Metabolism	N	N	N
Pazopanib	0.0528987	Protein Tyrosine Kinase	N	Y	Y
WP1130	0.0571251	Others	N	N	N
Pyrazofurin	0.0588983	Nucleotide Metabolism	N	N	N
SKI_II	0.0601685	Lipid Metabolism	N	Y	N
N_N_Dimethylsphingosine	0.0606144	Lipid Metabolism	N	N	N
R406	0.0611933	Protein Tyrosine Kinase	N	Y	N
TPCA1	0.0636926	Others	N	N	N
CCCP	0.0642606	Mitochondria	N	N	N
Vemurafenib	0.0643564	MAPK	N	Y	Y
2_Methoxyestradiol	0.0651743	Redox Homeostasis	N	Y	N
OSI930	0.0655896	Protein Tyrosine Kinase	N	Y	N
CHIR99021	0.0713597	PI3K/AKT/mTOR	N	N	N
Bosutinib	0.071876	Protein Tyrosine Kinase	N	Y	Y
Cyt387	0.0722491	JAK/STAT	N	Y	N
PCI32765_	0.0725636	Protein Tyrosine Kinase	N	Y	N
JNKIN8	0.0732183	MAPK	N	N	N
GW4064	0.0758968	Others	N	N	N
YM201636	0.0766596	PI3K/AKT/mTOR	N	N	N
Tivozanib	0.076944	Protein Tyrosine Kinase	N	Y	N
PFK15	0.07959	Other Metabolism	N	N	N
YO01027	0.0845347	Others	N	N	N
CUDC101	0.0857033	Epigenetics	N	Y	N
Sotrastaurin	0.0912626	Others	N	Y	N
Raltitrexed	0.0916031	Nucleotide Metabolism	N	Y	N
Acivicin	0.0921965	Redox Homeostasis	N	N	N
CNX2006	0.104391	Protein Tyrosine Kinase	N	N	N
Lapachol	0.109439	Nucleotide Metabolism	N	N	N
CYC116	0.109876	CellCycle	N	Y	N
PD173955	0.116689	Protein Tyrosine Kinase	N	N	N
FH535	0.118908	Others	N	N	N
Rapamycin	0.128448	PI3K/AKT/mTOR	N	Y	N
Cabozantinib_malate	0.131734	Protein Tyrosine Kinase	N	Y	Y
Floxuridine	0.141124	DNADamage	N	Y	Y
Saracatinib	0.142991	Protein Tyrosine Kinase	N	Y	N
6_Azauridine	0.150606	Nucleotide Metabolism	N	N	N
YM155	0.156957	Apoptosis	N	Y	N
Ponatinib	0.168979	Protein Tyrosine Kinase	N	Y	Y
Pyrimethamine	0.336068	Nucleotide Metabolism	N	Y	Y
Dasatinib	0.417363	Protein Tyrosine Kinase	N	Y	Y

## Sheet: Figure 1c
Dose (nM)	RPMI 1	RPMI 2	HPLM 1	HPLM 2
20000	0.321496	0.360313	0.63049	0.714834
6666.7	0.312461	0.366959	0.716639	0.739557
2222.2	0.306997	0.356516	0.654561	0.879795
740.74	0.331372	0.383337	0.905828	0.975703
246.91	0.324858	0.389271	1.06503	1.0665
82.3	0.368775	0.426062	1.02365	1.09761
27.43	0.591931	0.79136	1.04434	1.17136
9.14	0.940744	1.0591	1.09037	1.13001
3.05	0.937592	1.15357	1.19341	1.04049
1	1	1	1	1

## Sheet: Figure 1d
Dose (nM)	RPMI 1	RPMI 2	HPLM 1	HPLM 2
20000	0.250055	0.304506	0.985501	0.954468
6666.7	0.24722	0.295403	1.05053	1.03149
2222.2	0.353826	0.372098	1.15334	1.0566
740.74	0.516024	0.520482	1.12083	1.06255
246.91	0.762154	0.740328	1.19288	1.12809
82.3	0.878788	0.865043	1.08612	1.03489
27.43	1.05712	1.00068	1.15817	1.05745
9.14	1.02747	1.01934	1.12522	1.0366
3.05	1.00065	0.928994	1.10984	1.00596
1	1	1	1	1

## Sheet: Figure 1e
Dose (nM)	RPMI 1	RPMI 2	HPLM 1	HPLM 2
20000	0.282815	0.266485	0.393891	0.430061
6666.7	0.284359	0.287786	0.815549	0.792161
2222.2	0.2773	0.302062	0.884966	0.904711
740.74	0.446062	0.429413	0.942483	0.949658
246.91	0.613501	0.792885	1.05038	0.95685
82.3	0.895875	0.955586	0.971043	0.936713
27.43	0.96338	1.04623	0.969457	1.00575
9.14	0.939113	0.959211	0.965093	0.975189
3.05	1.01456	1.02266	0.96549	0.979863
1	1	1	1	1

## Sheet: Figure 1f
Dose (nM)	RPMI 1	RPMI 2	HPLM 1	HPLM 2
20000	0.11675	0.103624	0.234568	0.212805
6666.7	0.154634	0.147489	0.595211	0.549291
2222.2	0.218251	0.18648	0.77067	0.727901
740.74	0.282583	0.243272	0.957725	0.853037
246.91	0.601144	0.517271	0.906472	0.906875
82.3	0.896831	0.795508	0.9263	1.004
27.43	1.0243	0.931129	0.943509	0.947254
9.14	1.05599	0.952108	0.957725	0.985813
3.05	1.03217	0.931341	1.01122	1.02474
1	1	1	1	1

## Sheet: Figure 1g
	RPMI+Lometrexol			HPLM+Lometrexol
0	10000	10000	10000	10000	10000	10000
3	29365	28910	27195	81095	84490	83090
5	28980	28280	25410	150500	160580	180635
7	33985	24675	22785	238980	284840	248920

## Sheet: Figure 1h
	RPMI+Lometrexol			HPLM+Lometrexol
0	10000	10000	10000	10000	10000	10000
3	13125	11130	11480	27930	33775	37485
5	12005	10990	8925	48860	46305	61285
7	10815	7105	6895	40565	57260	70070

## Sheet: Figure 1i
Metabolite	RPMI	RPMI	RPMI	RPMI + Lom	RPMI + Lom	RPMI + Lom	HPLM	HPLM	HPLM	HPLM + Lom	HPLM + Lom	HPLM + Lom
dGDP/3',5'-ADP	-0.0979241	0.0504685	0.0426756	-2.32731	-1.5122	-2.0967	-0.0707504	0.169711	-0.155122	-1.19418	-1.32075	-1.16244
dGTP	-0.599415	-0.00543471	0.426252	-4.69203	-3.66738	-4.25749	0.245452	0.307797	0.0727439	-1.72153	-1.44998	-1.39864
ADP/3',5'-ADP/dGDP	-0.237481	-0.0367192	0.234998	-2.30242	-1.54139	-1.99041	0.115187	0.114515	0.076433	-1.24823	-0.85709	-0.922588
ADP (neg)	-0.0952571	0.046077	0.0446612	-2.31325	-1.53437	-2.09789	-0.0541065	0.170909	-0.127931	-1.17054	-1.27598	-1.12916
AMP	-0.0283379	0.0199323	0.00796872	-1.53408	-1.04586	-0.93185	0.0741863	-0.140164	0.136674	-0.840861	-0.576694	-0.600373
ATP/dGTP	-0.212128	-0.0188845	0.20131	-4.8841	-4.00458	-4.35032	0.0157902	0.245916	-0.1476	-1.89093	-1.73683	-1.64473
ATP	-0.565149	-0.00774931	0.410853	-4.4173	-3.49738	-4.07572	0.244262	0.298153	0.0769185	-1.65193	-1.38172	-1.342
GDP	-0.198767	0.142929	0.0350059	-2.31013	-1.45094	-2.48505	-0.148363	0.0182916	-0.146249	-0.858244	-0.549261	-0.511958
GMP	-0.37671	0.0885534	0.222192	-1.13468	-0.237022	-0.813953	0.238104	0.233042	0.170585	0.429224	0.412878	0.489715

## Sheet: Figure 1k
log(nM)	RPMI		RPMI + HX
4.30103	0.382016	0.384095	0.87586	0.772973
3.82391	0.426975	0.395939	0.886713	0.767342
3.34679	0.420591	0.422528	0.895712	0.789189
2.86967	0.397978	0.406333	0.887242	0.860811
2.39254	0.445331	0.395456	0.912388	0.814865
1.91542	0.481245	0.450085	0.911593	0.848874
1.4383	0.60415	0.531061	0.979619	0.950901
0.961181	1.14392	1.07421	1.05426	0.957883
0.48406	1.10242	1.08799	0.894389	0.931081
0	1	1	1	1

## Sheet: Figure 1l
log(nM)	RPMI		RPMI + HX
4.30103	0.368016	0.364147	0.789461	0.746045
3.82391	0.374615	0.359775	0.803403	0.823856
3.34679	0.398812	0.428274	0.938563	0.798632
2.86967	0.569512	0.640017	1.02528	0.943566
2.39254	0.787725	0.779929	1.06167	0.903591
1.91542	0.937527	0.870081	1.04915	1.0528
1.4383	0.974483	0.966271	1.12122	1.01304
0.961181	0.903212	0.939621	1.02127	1.028
0.48406	0.928069	0.948782	1.00567	0.964729
0	1	1	1	1

[truncated: 39 more sheets: Figure 1m, Figure 1n, Figure 1o, Figure 1p, Figure 1q, Figure 1r, Figure 2a, Figure 2b, Figure 2c, Figure 2d, Figure 2e, Figure 2i, Figure 3a, Figure 3b, Figure 3c, Figure 3d, Figure 3e, Figure 3f, Figure 3G, Figure 3K …]
